# Supplementary material for: VLP-ELISA for the Detection of IgG Antibodies against Spike, Envelope, and Membrane Antigens of SARS-CoV-2 in Indian Population
Source: Vaccines (Basel). 2023 Mar 27;11(4):743. doi: 10.3390/vaccines11040743 (PMC10145915; doi:10.3390/vaccines11040743)
Supplement: Supplementary file 1 [file vaccines-11-00743-s001.zip]

Archive with 1 entries (1 files):
- vaccines-2254760-supplementary.pdf
